# Supplementary material for: Production of Saffron Apocarotenoids in Nicotiana benthamiana Plants Genome-Edited to Accumulate Zeaxanthin Precursor
Source: Metabolites. 2023 Jun 6;13(6):729. doi: 10.3390/metabo13060729 (PMC10305034; doi:10.3390/metabo13060729)
Supplement: Supplementary file 1 [file metabolites-13-00729-s001.zip › Supplemental Tables.xlsx]

## Sheet: Table S1
Table S1. Crocin accumulation (µg g-1 DW) in different mock and pBI:CsCCD2 agroinfiltrated lines. Colored cells indicate significant variation in an ANOVA plus Tukey's t-test between HZ lines and WT, agroinfiltrated with pBI:CsCCD2 (yellow: p ≤ 0.05;orange: p ≤ 0.01). Data are the average ± stdev of 3 biological replicates. nd: not detectable.
	WT				HZ-9	HZ-9	HZ-9	HZ-9	HZ-11	HZ-11	HZ-11	HZ-11
	mock		pBI:CsCCD2	pBI:CsCCD2	mock	mock	pBI:CsCCD2	pBI:CsCCD2	mock	mock	pBI:CsCCD2	pBI:CsCCD2
	AVG	ST DEV	AVG	ST DEV	AVG	ST DEV	AVG	ST DEV	AVG	ST DEV	AVG	ST DEV
cis crocetin	nd		0.360376	0.12027	nd		0.908943	0.134688	nd		0.165663	0.0941923
trans crocetin	nd		2.36162	1.05115	nd		5.51554	0.354548	nd		0.547439	0.291832
Total crocetins	nd		2.72199	1.12143	nd		6.42448	0.266351	nd		0.713102	0.352745
trans 1	nd		0.125826	0.0887757	nd		0.366853	0.0512442	nd		0.120915	0.0478328
cis 2	nd		0.0800903	0.0293102	nd		0.967295	0.819156	nd		0.705833	0.0865543
trans 2	nd		0.643913	0.476238	nd		3.65621	0.742884	nd		1.13616	0.636684
cis 2'	nd		0.165999	0.148045	nd		1.35437	0.230408	nd		0.410433	0.0905549
trans 2'	nd		0.950057	0.688646	nd		5.63362	1.11993	nd		3.21055	0.851355
cis 3	nd		0.683541	0.330769	nd		4.81392	1.46447	nd		1.85842	0.89864
trans 3	nd		8.60921	5.97672	nd		49.1442	5.59656	nd		17.8424	7.37271
cis 4	nd		5.93385	4.50132	nd		29.741	4.40957	nd		13.289	0.824551
trans 4	nd		0.912379	0.655888	nd		8.23561	1.49056	nd		3.60303	2.48536
cis 5	nd		1.69525	0.926323	nd		5.0482	0.673409	nd		2.54145	0.23424
trans 5	nd		0.497851	0.249752	nd		6.38706	0.754393	nd		4.2166	2.63862
Total crocins	nd		20.298	13.9038	nd		115.348	13.1345	nd		48.9348	15.4238
picrocrocin	nd		9.21705	1.69797	nd		17.8315	3.66391	nd		9.48932	3.65465
3-0H-β-cyclocitral	nd		6.20558	1.20193	nd		7.63345	1.6925	nd		4.30681	2.45769
Total cyclohexenes	nd		15.4226	2.52355	nd		25.4649	5.32655	nd		13.7961	6.06959
Total apocarotenoids	nd		38.4426	15.1373	nd		147.238	16.6603	nd		63.444	21.7338

## Sheet: Table S2
Table S2. Carotenoid composition (µg g-1 DW) of different mock and agroinfiltrated lines. Colored cells indicate significant variation in an ANOVA plus Tukey's t-test between mock and pBI:CsCCD2 agroinfiltrated lines (yellow: p ≤ 0.05;orange: p ≤ 0.01). Data are the average ± stdev of 3 biological replicates. nd: not detectable.
	WT				HZ-9	HZ-9	HZ-9	HZ-9	HZ-11	HZ-11	HZ-11	HZ-11
	mock		pBI:CsCCD2	pBI:CsCCD2	mock	mock	pBI:CsCCD2	pBI:CsCCD2	mock	mock	pBI:CsCCD2	pBI:CsCCD2
	AVG	ST DEV	AVG	ST DEV	AVG	ST DEV	AVG	ST DEV	AVG	ST DEV	AVG	ST DEV
zeaxanthin	nd		nd		112.3	24.97	21.46	8.31	98.61	16.24	62.71	15.89
neoxanthin	6.03	1.35	5.4	1.76	nd		nd		nd		nd
violaxanthin	131.98	45.46	119.25	36.89	nd		nd		nd		nd
lutein	105.87	39.42	63.22	43.8	nd		nd		nd		nd
α-carotene	9.72	2.26	10.56	4.96	18.6	2.76	17.94	1.82	24.85	7.55	16.65	1.1
β-carotene	110.56	26.79	103.21	2.02	146.23	25.19	126.43	1.81	124.73	38.05	64.12	17.64
Total	364.16	61.45	301.64	52.61	277.13	62.16	165.83	46.25	248.19	53.39	143.48	29.94

## Sheet: Table S3
Table S3. Apocarotenoid accumulation (µg g-1 DW) in different mock and TEV-inoculated lines. Colored cells indicate significant variation in an ANOVA plus Tukey's t-test between HZ lines and WT, inoculated with TEV:CsCCD2 (yellow: p ≤ 0.05;orange: p ≤ 0.01).Data are the average ± stdev of 3 biological replicates. nd: not detectable.
	WT	WT					HZ-9				HZ-11	HZ-11
	mock		TEV:CsCCD2	TEV:CsCCD2	TEV:GFP	TEV:GFP	mock	mock	TEV:CsCCD2	TEV:CsCCD2	TEV:CsCCD2	TEV:CsCCD2
	AVG	ST DEV	AVG	ST DEV	AVG	ST DEV	AVG	ST DEV	AVG	ST DEV	AVG	ST DEV
cis crocetin	nd		1.10556	0.0400539	nd		nd		0.954826	0.329289	0.589586	0.162951
trans crocetin	nd		4.49509	0.204603	nd		nd		4.27758	1.2852	3.38086	0.357923
Total crocetins	nd		5.60064	0.232596	nd		nd		5.23241	1.61241	3.97044	0.514234
trans 1	nd		5.493	1.40132	nd		nd		6.87808	0.684105	8.37308	0.838059
cis 2	nd		4.9335	0.814288	nd		nd		6.29239	0.818195	7.44095	0.976915
trans 2	nd		13.2989	1.68044	nd		nd		20.5234	1.80824	27.5521	3.42757
cis 2'	nd		8.61781	2.47108	nd		nd		11.6726	1.01362	15.5254	1.43065
trans 2'	nd		55.093	9.39511	nd		nd		72.9908	4.42655	88.9502	4.15581
cis 3	nd		17.4603	1.45344	nd		nd		33.7334	4.2097	33.2036	6.53183
trans 3	nd		184.966	21.3768	nd		nd		293.859	30.3016	352.015	18.5015
cis 4	nd		101.198	6.03881	nd		nd		119.998	11.9779	133.514	5.99916
trans 4	nd		9.61115	0.655855	nd		nd		35.5694	3.1486	46.3526	6.43652
cis 5	nd		78.186	21.948	nd		nd		101.375	12.9039	138.741	18.1081
trans 5	nd		4.1979	0.875213	nd		nd		28.1313	4.63856	32.0147	3.77035
Total crocins	nd		483.056	57.2669	nd		nd		731.025	70.6222	883.683	52.2346
picrocrocin	nd		80.8031	12.6496	nd		nd		62.4802	13.0375	77.9845	12.2418
3-0H-β-cyclocitral	nd		90.6255	20.7989	nd		nd		185.496	17.683	163.938	12.1657
Total cyclohexenes	nd		171.429	16.7655	nd		nd		247.977	22.5382	241.923	24.3205
Total apocarotenoids	nd		660.085	62.9799	nd		nd		984.234	81.4422	1129.58	54.337

## Sheet: Table S4
Table S4. Carotenoid composition (µg g-1 DW) of different mock and TEV-inoculated lines. Colored cells indicate significant variation in an ANOVA plus Tukey's t-test between HZ lines and WT, inoculated with TEV:CsCCD2 (yellow: p ≤ 0.05;orange: p ≤ 0.01).Data are the average ± stdev of 3 biological replicates, nd: not detectable.
	WT	WT					HZ-9				HZ-11	HZ-11
	mock		TEV:CsCCD2	TEV:CsCCD2	TEV:GFP	TEV:GFP	mock	mock	TEV:CsCCD2	TEV:CsCCD2	TEV:CsCCD2	TEV:CsCCD2
	AVG	ST DEV	AVG	ST DEV	AVG	ST DEV	AVG	ST DEV	AVG	ST DEV	AVG	ST DEV
zeaxanthin	nd		nd		nd		358.55	27.01	nd		nd
neoxanthin	14.32	1.6	1.61	0.13	13.19	2.91	nd		nd		nd
violaxanthin	349.15	32.9	130.67	24.27	391.52	24.11	nd		nd		nd
lutein	430.15	84.65	98.75	18.98	525.02	42.14	nd		nd		nd
α-carotene	45.78	8.47	50.11	4.92	41.3	5.58	47.67	5.72	27.54	1.67	29.94	3.65
β-carotene	273.6	16.5	193.7	30.61	290.4	17.23	363.16	70.3	177.05	6.45	170.2	21.73
Total	1113.03	189.78	474.83	76.53	1261.43	223.58	769.38	181.14	204.6	95.27	200.14	90.87
